# Supplementary material for: Enriching Human Interactome with Functional Mutations to Detect High-Impact Network Modules Underlying Complex Diseases
Source: Genes (Basel). 2019 Nov 15;10(11):933. doi: 10.3390/genes10110933 (PMC6895925; doi:10.3390/genes10110933)
Supplement: Supplementary file 1 [file genes-10-00933-s001.zip]

Archive with 23 entries (22 files):
- Supplementary Table 7.xlsx
- __MACOSX/
- __MACOSX/._Supplementary Table 7.xlsx
- Supplementary Table 6.xlsx
- __MACOSX/._Supplementary Table 6.xlsx
- Supplementary Materials_MDPI-Genes.docx
- __MACOSX/._Supplementary Materials_MDPI-Genes.docx
- Supplementary Table 1.xlsx
- __MACOSX/._Supplementary Table 1.xlsx
- Supplementary Table 3.xlsx
- __MACOSX/._Supplementary Table 3.xlsx
- Supp_Fig3.png
- __MACOSX/._Supp_Fig3.png
- Supplementary Table 2.xlsx
- __MACOSX/._Supplementary Table 2.xlsx
- Supp_Fig2.tif
- __MACOSX/._Supp_Fig2.tif
- Supplementary Table 5.xlsx
- __MACOSX/._Supplementary Table 5.xlsx
- Supp_Fig1.tif
- __MACOSX/._Supp_Fig1.tif
- Supplementary Table 4.xlsx
- __MACOSX/._Supplementary Table 4.xlsx
