# Supplementary material for: Enriching Human Interactome with Functional Mutations to Detect High-Impact Network Modules Underlying Complex Diseases
Source: Genes (Basel). 2019 Nov 15;10(11):933. doi: 10.3390/genes10110933 (PMC6895925; doi:10.3390/genes10110933)
Supplement: Supplementary file 1 [file genes-10-00933-s001.zip › Supplementary Table 6.xlsx]

## Sheet: DIAMOnD
Diseases	BP	CC	MF	Total
D1	33	30	3	66
D2	32	10	4	46
D3	15	21	3	39
D4	164	10	4	178
D5	151	25	14	190
D6	17	6	5	28
D7	7	1	2	10
D8	14	5	4	23
Sum of Total				580

## Sheet: DIMSUM
Diseases	BP	CC	MF	Total
D1	85	11	5	101
D2	65	13	5	83
D3	74	10	3	87
D4	74	12	6	92
D5	23	18	6	47
D6	150	14	4	168
D7	39	7	4	50
D8	33	12	1	46
Sum of Total				674

## Sheet: SCA
Diseases	BP	CC	MF	Total
D1	60	15	3	78
D2	59	14	5	78
D3	38	14	2	54
D4	90	3	4	97
D5	18	12	4	34
D6	69	16	5	90
D7	37	8	3	48
D8	55	17	5	77
Sum of Total				556
