# Supplementary material for: Enriching Human Interactome with Functional Mutations to Detect High-Impact Network Modules Underlying Complex Diseases
Source: Genes (Basel). 2019 Nov 15;10(11):933. doi: 10.3390/genes10110933 (PMC6895925; doi:10.3390/genes10110933)
Supplement: Supplementary file 1 [file genes-10-00933-s001.zip › Supplementary Table 5.xlsx]

## Sheet: Summary
	DIAMOND ∩ DIMSUM	SCA ∩ DIMSUM	DIAMOND ∩ SCA
D1	3	5	4
D2	5	3	6
D3	2	4	5
D4	3	9	6
D5	2	4	9
D6	3	3	5
D7	4	4	24
D8	2	4	6
NOTE: Genes added by the methods were checked for agreement.

## Sheet: DIAMOND ∩ DIMSUM
	UniprotID
D1	"O14653" "Q86VR2" "Q8WVX3"
D2	"Q8N5U6" "P61077" "Q96B02" "Q9H6Y7" "Q86YT6"
D3	"Q9NTJ4" "Q15024"
D4	"P18031" "Q9H6U6" "P25054"
D5	"Q8TDV2" "Q9HCJ1"
D6	"P61769" "O43612" "Q63ZY3"
D7	"O43306" "Q9HBW0" "Q96PU8" "Q92530"
D8	"P49910" "Q9H9D4"

## Sheet: SCA ∩ DIMSUM
	UniprotID
D1	"Q14145" "Q9BZR9" "Q63ZY3" "Q5TD97" "Q02153"
D2	"Q00534" "Q6ZTI6" "P01909"
D3	"P62993" "P78560" "Q00534" "Q9UMS0"
D4	"P62993" "P60953" "Q01082" "P61978" "P54619" "P51452" "Q96BA8" "O43248" "O43765"
D5	"P19320" "Q9NQ75" "Q0VD86" "P68036"
D6	"Q63ZY3" "P61769" "Q6DKK2"
D7	"Q14686" "P78330" "Q96PU8" "Q14192"
D8	"P62837" "P28482" "O60573" "Q99640"

## Sheet: DIAMOND ∩ SCA
	UniprotID
D1	"O00161" "Q8NHU6" "Q12846" "Q13520"
D2	"Q9BY76" "B4DMB7" "G3V1Q5" "Q9Y6E7" "P06748" "Q99942"
D3	"Q8WUQ7" "B0UXD8" "Q99612" "Q92900" "Q9NQT4"
D4	"Q5JVF3" "O75385" "Q9BSB4" "Q96J88" "Q9BY76" "P51587"
D5	"Q495A1" "Q5W0U4" "Q9BSF4" "P19838" "Q9NZ20" "Q9NQW5" "P56378" "Q04206" "P08238"
D6	"O75791" "P61769" "Q96NU1" "Q63ZY3" "Q5JR59"
D7	"Q15032" "A6NNL0" "Q9H1U9" "O95411" "Q13117" "Q580R0" "O75544" "Q8N196" "P36544" "Q59G16" "A0JNW5" "Q86VZ5" "Q14201" "P13637" "Q06203" "Q8TE02" "Q9H869" "P54646" "O75385" "Q9NWB1" "Q5JSZ5" "Q96PU8" "Q9BQY4" "O43186"
D8	"Q96IT1" "A6NEM1" "P60410" "P60369" "P60411" "Q96SQ5"
